# Supplementary material for: Functional Analysis of Four Terpene Synthases in Rose-Scented Pelargonium Cultivars (Pelargonium × hybridum) and Evolution of Scent in the Pelargonium Genus
Source: Front Plant Sci. 2018 Nov 2;9:1435. doi: 10.3389/fpls.2018.01435 (PMC6240891; doi:10.3389/fpls.2018.01435)
Supplement: Supplementary file 3 [file Table_1.XLSX]

## Sheet: Feuille4
	Supplementary Table 1: List of primers used in the study.
	Genes	Sequence 5'->3'	Length (bp)	Tm (°C)	Amplicon length (bp)	Use
	PhEDS	caccCTCGTTCCGCGTGGTTCTATGGCTTCCCAATTAGTATC	42	70	1728	Forward Primer for Gateway cloning and semi-quantitative RT-PCR, with thrombin cleavage site*
	PhEDS	TTACTTGGAATCATCATCAGTTGAAATGGGATCA	34	59		Reverse Primer for Gateway cloning and semi-quantitative RT-PCR
	PhGES	CGTGTCAATCAGCTCCATCATAGCGGTTTG	30	62	/	Reverse Primer for Genome Walking
	PhGES	CCCGGTTCCTTGTACCAATGCCTCTTTTATTC	32	63	/	Nested Reverse Primer for Genome Walking
	PhGES	caccCTAGTTCCGCGTGGTTCTATGCAAGGCCTTGTTGTGA	41	70	1700	Forward Primer for Gateway cloning and semi-quantitative RT-PCR, with thrombin cleavage site*
	PhGES	ATGATTCCAATTACGAACCGATGGGTCG	28	59		Reverse Primer for Gateway cloning and semi-quantitative RT-PCR
	PhMYRS	caccTTAGTACCGAGAGGGAGCCAAACCCAAGTGGTTAGG	40	70	1675	Forward Primer for Gateway cloning and semi-quantitative RT-PCR, with thrombin cleavage site*
	PhMYRS	CAAGTACTAAACATTTGCATCCCTAGATGTGAG	33	60		Reverse Primer for Gateway cloning and semi-quantitative RT-PCR
	PhCINS	caccTTAGTACCGAGAGGGAGCCAAACCCAAGTGGTTAGG	37	60	1642	Forward Primer for Gateway cloning and semi-quantitative RT-PCR, with thrombin cleavage site*
	PhCINS	ATTAACGACCCAACTATAACTTTATAGGCTGAATTAG	37	70		Reverse Primer for Gateway cloning and semi-quantitative RT-PCR
	PhACTIN	CAAGAGCTGGAGACTTCAAAGAC	23	60	175	Forward Primer for qPCR
	PhACTIN	CGAAACCACATACAACTCCATCA	23	58		Reverse Primer for qPCR
	PhTUB	TCCATTTCATGCTTTCCTCGTAC	23	59	193	Forward Primer for qPCR
	PhTUB	TTTACATCTTTAGGCACCACGTC	23	59		Reverse Primer for qPCR
	PhGAPDH	TTGTTGATCTTGTTGTCCAGGTC	23	59	151	Forward Primer for qPCR
	PhGAPDH	GACTTTAGATGCTCCGATGTGTC	23	60		Reverse Primer for qPCR
	PhEDS	TGACCATGACCTCTACACTTGTG	23	55	149	Forward Primer for qPCR
	PhEDS	AGCTTAGCATGCCTCTAACATCA	23	53		Reverse Primer for qPCR
	PhGES	AATGATTAGGGAGTTGTGGGTGG	23	55	159	Forward Primer for qPCR
	PhGES	GCATGATCTTCAACACCAGAGAA	23	53		Reverse Primer for qPCR
